# Supplementary material for: Dynamic differential evolution schemes of WRKY transcription factors in domesticated and wild rice
Source: Sci Rep. 2021 Jul 21;11:14887. doi: 10.1038/s41598-021-94109-4 (PMC8295372; doi:10.1038/s41598-021-94109-4)
Supplement: Supplementary file 3 — Supplementary Table S2. [file 41598_2021_94109_MOESM3_ESM.xlsx]

## Sheet: Table S2 WRKYs lost
Supplementary Table S2. WRKY genes lost in domesticated species. List of identified WRKY genes present in wild species that are missing in either domesticated Asian rice (O. sativa) and/ or domesticated African rice (O. glaberrima)
WRKY Gene	Group	Wild							Domesticated
		O. barthii	O. brachyantha	O. glumaepatula	O. meridionalis	O. rufipogon	O. nivara	O. punctata	O. sativa subsp. japonica	O. sativa subsp. indica cv. R498	O. sativa subsp. indica cv. MH63	O. glaberrima
WRKY7	IIc	+	+	-	+	+	+	+	+	+	+	-
WRKY14	IIe	+	+	+	+	+	+	+	+	+	+	-
WRKY27	IIb/ IV	+	-	-	+	-	-	+	+	+	+	-
WRKY31	IIe/ IV	+	+	+	+	+	+	+	+	+	-	+
WRKY43	IIb	-	+	+	+	+	+	+	+	+	+	-
WRKY44	III	+	+	+	+	+	+	-	+	+	+	-
WRKY47	III	+	+	+	+	+	+	+	+	-	+	+
WRKY48	III	-	+	+	+	+	+	+	+	+	-	+
WRKY54	III	+	+	+	+	+	+	+	+	-	+	+
WRKY56	III/ Ib	+	-	+	+	-	-	+	+	+	-	+
WRKY58	IV/ IIc	+	-	+	+	+	+	-	+	+	+	-
WRKY64	III/ Ib	+	+	+	-	+	-	+	+	+	-	+
WRKY65	III	+	-	-	-	-	-	-	+	+	-	+
WRKY70	Ia/ IIc	+	+	+	+	+	+	+	+	+	+	-
WRKY74	III	+	+	+	+	+	+	+	+	+	+	-
WRKY77	IIc	+	-	+	+	+	+	+	+	+	+	-
WRKY79	IIc/ IV	+	+	+	+	+	+	+	+	+	-	-
WRKY82	Ia	+	+	+	-	+	+	+	+	+	+	-
WRKY92	IIe	+	+	+	+	+	+	+	+	-	+	+
WRKY101	IV/ IIc	+	-	+	+	+	+	+	+	+	+	-
WRKY102	IIc	-	-	-	-	-	+	-	+	+	+	-
WRKY46a	III	+	+	+	+	+	+	+	+	+	-	+
WRKYn01	IV/ IId	+	-	-	-	+	-	-	-	-	+	-
WRKYn02	III	+	-	+	+	+	+	+	-	+	+	+
WRKYn03	III	+	-	+	+	-	-	+	-	-	-	-
WRKYn04	IV	-	-	+	-	+	+	-	-	-	-	-
*+: gene is present in the species; -: gene is absent in the species. Red font represents gene under different WRKY group classification. Highlighted genes are only present in wild species.
