# Supplementary material for: Dynamic differential evolution schemes of WRKY transcription factors in domesticated and wild rice
Source: Sci Rep. 2021 Jul 21;11:14887. doi: 10.1038/s41598-021-94109-4 (PMC8295372; doi:10.1038/s41598-021-94109-4)
Supplement: Supplementary file 4 — Supplementary Table S3. [file 41598_2021_94109_MOESM4_ESM.xlsx]

## Sheet: Table S3 Orthologous WRKYs (998
Supplementary Table S3. Assigned orthologous groups of identified WRKY proteins based on bidirectional BLASTp against O. sativa subsp. japonica. Table includes group classification of the different orthologs.
WRKY Gene	Group	Different Group	O. sativa subsp. Japonica	O. sativa subsp. indica cv. R498	O.sativa subsp. indica cv. MH63	O. barthii	O. brachyantha	O. glaberrima	O. glumaepatula	O. meridionalis	O. rufipogon	O. nivara	O. punctata
WRKY1	IIb		LOC_Os01g14440.1	OsR498G0100541900.01.P01	MH01t0157900-02	OBART01G09260.1	OB01G19380.1	ORGLA01G0083800.1	OGLUM01G10620.1	OMERI01G09260.1	ORUFI01G10050.1	ONIVA01G11830.1	OPUNC01G09130.1
WRKY2	IIe		LOC_Os10g42850.1	OsR498G1019256300.01.P01	MH10t0445900-01	OBART10G19790.1	OB10G26930.1	ORGLA10G0149800.1	OGLUM10G19850.1	OMERI10G15020.1	ORUFI10G21010.1	ONIVA08G27000.1	OPUNC10G18230.1
WRKY3	IIc		LOC_Os03g55080.1	OsR498G0307077000.01.P01	MH03t0672900-01	OBART03G34810.1	OB03G41750.1	ORGLA03G0318300.1	OGLUM03G34520.1	OMERI03G31870.1	ORUFI03G36240.1	ONIVA03G36300.2	OPUNC03G31830.1
WRKY4	Ia		LOC_Os03g55164.1	OsR498G0307081300.01.P01	MH03t0673700-01	OBART03G34890.1	OB03G41840.1	ORGLA03G0319300.1	OGLUM03G34610.1	OMERI03G31930.1	ORUFI03G36320.1	ONIVA03G36380.1	OPUNC03G31920.2
WRKY5	IIb	IV	LOC_Os05g04640.1	OsR498G0509696800.01.P01	MH05t0043400-01	OBART05G02580.1	OB05G12510.1	ORGLA05G0024100.1	OGLUM05G02570.1		ORUFI05G02660.1	ONIVA05G02430.1	OPUNC05G02430.1
WRKY6	IId		LOC_Os03g58420.1	OsR498G0307216100.01.P02	MH03t0714900-01	OBART03G37480.1	OB03G44400.1	ORGLA06G0292200.1	OGLUM03G37240.3	OMERI03G34710.1	ORUFI03G39090.1	ONIVA03G38840.2	OPUNC03G34580.1
WRKY6	IId							ORGLA03G0341300.1					OPUNC03G34160.1
WRKY7	IIc		LOC_Os05g46020.1	OsR498G0511253300.01.P01	MH05t0508600-01	OBART05G24090.1	OB05G31630.1			OMERI01G26720.1	ORUFI05G25660.1	ONIVA05G24830.1	OPUNC05G21470.1
WRKY8	IIc		LOC_Os05g50610.1	OsR498G0511411800.01.P01	MH05t0548400-01	OBART05G27250.1	OB05G34770.1	ORGLA05G0236700.1	OGLUM05G28780.1	OMERI05G23200.1	ORUFI05G29210.1	ONIVA12G14120.1	OPUNC05G24790.1
WRKY8	IIc						OB10G12550.1
WRKY9	IIb	IV	LOC_Os01g18584.1	OsR498G0100708900.01.P01		OBART01G12100.1		ORGLA01G0102100.1	OGLUM01G13550.1		ORUFI01G13060.1	ONIVA01G14320.1	OPUNC01G11770.1
WRKY10	IIc		LOC_Os01g09100.1	OsR498G0100289600.01.P01	MH01t0095500-01			ORGLA01G0052400.1	OGLUM01G06090.1	OMERI01G05840.1	ORUFI01G06050.1	ONIVA01G06360.1	OPUNC01G05450.1
WRKY11	IIc		LOC_Os01g43650.1	OsR498G0101577900.01.P01	MH01t0487100-01	OBART01G23380.1		ORGLA01G0188800.1	OGLUM01G27180.1	OMERI01G21470.1	ORUFI01G26200.1	ONIVA01G26380.1	OPUNC01G23530.1
WRKY12	IIe		LOC_Os01g43550.1	OsR498G0101574800.01.P01	MH01t0485900-02	OBART01G23290.1	OB01G32710.1	ORGLA01G0188000.1	OGLUM01G27100.1	OMERI01G21380.1	ORUFI01G26110.1	ONIVA01G26290.1	OPUNC01G23440.1
WRKY13	IIe		LOC_Os01g54600.1	OsR498G0101997600.01.P01	MH01t0596800-01	OBART01G30930.1	OB01G39870.1	ORGLA01G0253700.1	OGLUM01G35080.1	OMERI01G28060.1	ORUFI01G34080.1	ONIVA01G35310.1	OPUNC01G29980.1
WRKY14	IIe		LOC_Os01g53040.1	OsR498G0101938600.01.P01	MH01t0581100-01	OBART01G29800.1	OB01G38700.1		OGLUM01G33860.1	OMERI01G27260.1	ORUFI01G32890.1	ONIVA01G34070.1	OPUNC01G29620.1
WRKY15	III		LOC_Os01g46800.1	OsR498G0101685000.01.P01	MH01t0512300-01	OBART01G25160.1	OB0086G10030.1	ORGLA01G0204900.1	OGLUM01G28930.1	OMERI01G22920.1	ORUFI01G28020.1	ONIVA01G28420.1	OPUNC01G25080.1
WRKY16	IIc		LOC_Os01g47560.1	OsR498G0101711000.01.P01	MH01t0519800-01	OBART01G25690.1	OB01G34880.1	ORGLA01G0210100.1	OGLUM01G29520.1	OMERI01G23360.1	ORUFI01G28580.1	ONIVA01G28940.1	OPUNC01G25580.1
WRKY17	IIc		LOC_Os01g74140.1	OsR498G0102778700.01.P01	MH01t0813100-01	OBART01G45510.1	OB01G45670.1	ORGLA01G0392700.1	OGLUM01G49890.1	OMERI01G42290.1	ORUFI01G49010.1	ONIVA01G51790.1	OPUNC01G44450.1
WRKY18	III		LOC_Os01g60520.1	OsR498G0102225700.01.P01	MH01t0668000-01	OBART01G35310.1	OB01G44140.1	ORGLA01G0291800.1	OGLUM01G39360.1	OMERI01G32480.1	ORUFI01G38660.1	ONIVA01G40340.1	OPUNC01G34270.1
WRKY19	III		LOC_Os05g49620.1	OsR498G0511372500.01.P01	MH05t0538600-01	OBART05G26430.1	OB05G34020.1	ORGLA05G0229200.1	OGLUM05G28080.1	OMERI03G30520.1	ORUFI05G28340.1	ONIVA05G28480.1	OPUNC05G24020.1
WRKY20	III		LOC_Os01g60540.1	OsR498G0102226300.01.P01	MH01t0668200-01	OBART01G35350.1	OB01G44150.1	ORGLA01G0291900.1		OMERI01G32490.1	ORUFI01G38670.1	ONIVA01G40370.1	OPUNC01G34280.1
WRKY21	III		LOC_Os01g60640.1	OsR498G0102228300.01.P01	MH01t0668900-01	OBART01G35380.1	OB01G44170.1	ORGLA01G0292200.1	OGLUM01G39390.1	OMERI01G32510.1	ORUFI01G38690.1	ONIVA01G40390.1	OPUNC01G34300.1
WRKY22	III		LOC_Os01g60490.1	OsR498G0102224700.01.P01	MH01t0667800-01	OBART01G35280.1	OB01G44130.1	ORGLA01G0291600.1	OGLUM01G39350.1	OMERI01G32440.1	ORUFI01G38630.1		OPUNC01G34260.1
WRKY23	IIc		LOC_Os01g53260.1	OsR498G0101947500.01.P01	MH01t0583300-01	OBART01G29960.1	OB01G38850.1	ORGLA01G0245700.1	OGLUM01G34020.1	OMERI01G27420.1	ORUFI01G33070.1	ONIVA01G34250.1	OPUNC01G29830.1
WRKY23	IIc						OB05G31090.1						OPUNC01G29800.1
WRKY24	Ia		LOC_Os01g61080.1	OsR498G0102249300.01.P01	MH01t0673800-01	OBART01G35770.1	OB01G44510.1	ORGLA01G0295600.1	OGLUM06G10200.1	OMERI01G32840.1	ORUFI01G39110.1	ONIVA01G40720.1	OPUNC01G34610.1
WRKY25	IId		LOC_Os08g13840.1	OsR498G0815502400.01.P01	MH08t0173900-01	OBART08G06920.1		ORGLA08G0060600.1	OGLUM08G07550.1	OMERI08G06880.1	ORUFI08G08070.1	ONIVA08G07380.1	OPUNC08G06740.1
WRKY26	IIc		LOC_Os01g51690.1	OsR498G0101881000.01.P01	MH01t0564300-01	OBART01G28780.1	OB01G37710.1	ORGLA01G0238400.1	OGLUM01G32750.1	OMERI01G26280.1	ORUFI01G31840.1	ONIVA01G32840.1	OPUNC01G28510.1
WRKY27	IIb	IV	LOC_Os01g40430.1	OsR498G0101423600.01.P01	MH01t0446800-01	OBART01G20970.1				OMERI01G19150.1			OPUNC01G21030.1
WRKY28	IIa		LOC_Os06g44010.1	OsR498G0613065200.01.P01	MH06t0620000-01		OB06G30540.1	ORGLA06G0191100.1	OGLUM06G24120.1	OMERI06G22830.1	ORUFI06G24530.1	ONIVA06G27040.1	OPUNC06G20620.1
WRKY29	IIc		LOC_Os07g02060.1	OsR498G0713390000.01.P01	MH07t0019500-01	OBART07G00860.1	OB07G10700.1	ORGLA07G0006800.1	OGLUM07G00780.1	OMERI02G12480.1	ORUFI07G00780.1	ONIVA10G13970.1
WRKY30	Ia		LOC_Os08g38990.1	OsR498G0816395800.01.P01	MH08t0489700-01	OBART08G19340.1	OB08G26390.1	ORGLA08G0170100.1	OGLUM08G20430.1	OMERI08G15980.1	ORUFI08G21630.1	ONIVA08G21410.2	OPUNC08G17390.1
WRKY30	Ia						OB09G20760.1
WRKY31	IIe	IV	LOC_Os06g30860.1	OsR498G0612584400.01.P01		OBART06G16380.1	OB06G24210.1	ORGLA06G0135400.1	OGLUM06G17360.1	OMERI06G17280.1	ORUFI06G17200.1	ONIVA06G19210.1	OPUNC06G14760.1
WRKY32	IIb		LOC_Os02g53100.1	OsR498G0204843700.01.P01	MH02t0641700-01	OBART02G34040.1	OB02G40910.1	ORGLA02G0294600.1	OGLUM02G35200.1	OMERI02G32400.1	ORUFI02G35580.1	ONIVA02G36110.1	OPUNC02G31440.1
WRKY34	IV	IIc	LOC_Os02g43560.1	OsR498G0204433400.01.P01	MH02t0512600-01	OBART02G26230.1	OB02G33450.1	ORGLA02G0224400.1	OGLUM02G26640.1	OMERI02G25630.1	ORUFI02G27620.1	ONIVA02G28610.1	OPUNC02G23900.1
WRKY35	Ia	IIc/IV	LOC_Os04g39570.1	OsR498G0408746400.01.P01	MH04t0485900-01	OBART04G15720.1	OB04G23060.1	ORGLA04G0127400.1	OGLUM04G15620.1	OMERI04G13540.1	ORUFI04G17090.1	ONIVA04G13890.1	OPUNC04G13620.1
WRKY36	IIc		LOC_Os04g46060.1	OsR498G0409013800.01.P02	MH04t0557400-02	OBART04G20520.1	OB04G27500.1	ORGLA04G0175900.1	OGLUM04G20470.1	OMERI03G30860.1	ORUFI04G22110.1	ONIVA04G18780.1	OPUNC04G18180.1
WRKY37	IIe		LOC_Os04g50920.1	OsR498G0409208700.01.P02	MH04t0610200-01	OBART04G23800.1	OB04G30700.1	ORGLA04G0203800.1	OGLUM04G23760.1	OMERI04G19680.1	ORUFI04G25540.1	ONIVA04G22850.1	OPUNC04G21350.1
WRKY39	IIe		LOC_Os02g16540.1	OsR498G0203373900.01.P01	MH02t0175100-01	OBART02G11480.1	OB02G20150.1	ORGLA02G0103000.1	OGLUM02G11370.1	OMERI02G12140.1	ORUFI02G11490.1	ONIVA02G12780.1	OPUNC02G10120.1
WRKY40	III	Ib	LOC_Os11g02530.1	OsR498G1119327400.01.P01	MH11t0026200-01	OBART11G01110.1	OB11G10760.1	ORGLA11G0202000.1	OGLUM11G00870.1	OMERI11G01570.1	ORUFI11G01050.1	ONIVA11G01240.1	OPUNC11G00980.1
WRKY40	III	Ib										ONIVA11G01070.1
WRKY41	Ib	III	LOC_Os11g45920.1	OsR498G1120735400.01.P01	MH11t0648700-01		OB11G27340.1
WRKY41	Ib				MH11t0647900-02
WRKY42	IId		LOC_Os02g26430.1	OsR498G0203747100.01.P01	MH02t0298200-01	OBART02G15990.1	OB02G24180.1	ORGLA02G0138400.1	OGLUM02G16050.1		ORUFI02G16390.1	ONIVA08G14000.1	OPUNC02G14250.1
WRKY43	IIb		LOC_Os05g49210.1	OsR498G0511358500.01.P01	MH05t0534300-01		OB05G33580.1		OGLUM05G27710.1	OMERI03G30160.1	ORUFI05G27980.1	ONIVA05G27990.1	OPUNC05G23690.1
WRKY44	III		LOC_Os03g21710.1	OsR498G0305894900.01.P01	MH03t0223300-01	OBART03G16400.1	OB03G26140.1		OGLUM03G16780.1	OMERI03G14670.1	ORUFI03G16960.1	ONIVA03G17390.1
WRKY45	III		LOC_Os05g25770.1	OsR498G0510491900.01.P01	MH05t0288200-01	OBART05G11710.1	OB05G20210.1	ORGLA05G0099400.1	OGLUM05G12430.1	OMERI05G10380.1	ORUFI05G12710.1	ONIVA05G12100.1	OPUNC05G10020.1
WRKY46	III		LOC_Os12g02420.1	OsR498G1220841100.01.P01	MH12t0033500-02	OBART12G00820.1	OB12G11010.1	ORGLA12G0007300.1			ORUFI12G01160.1		OPUNC12G00960.1
WRKY47	III		LOC_Os07g48260.1		MH07t0538500-01	OBART07G26430.1	OB07G31890.1	ORGLA07G0207800.1	OGLUM07G26470.1	OMERI07G23060.1	ORUFI07G27440.1	ONIVA07G26140.1	OPUNC07G24890.1
WRKY48	III		LOC_Os05g40060.1	OsR498G0511047800.01.P01			OB05G27830.1	ORGLA05G0177200.1	OGLUM05G21420.1	OMERI05G18170.1	ORUFI05G21560.1	ONIVA05G21440.1	OPUNC05G17980.1
WRKY49	IIc	IV	LOC_Os05g49100.1	OsR498G0511354100.01.P01	MH05t0532900-01	OBART05G25980.1	OB05G33490.1	ORGLA05G0224700.1	OGLUM05G27580.1	OMERI03G30070.1	ORUFI05G27870.1	ONIVA05G27870.1	OPUNC05G23560.1
WRKY49	IIc					OBART05G25990.1
WRKY50	III		LOC_Os11g02540.1	OsR498G1119327800.01.P01		OBART11G01120.1	OB12G11040.1	ORGLA11G0202100.1	OGLUM11G00880.1	OMERI11G01540.1		ONIVA11G01190.1	OPUNC11G00990.1
WRKY50	III												OPUNC12G01000.1
WRKY51	IId		LOC_Os04g21950.1	OsR498G0407949900.01.P01	MH04t0232500-01	OBART04G06440.1		ORGLA04G0048700.1	OGLUM12G02880.1	OMERI04G05660.1	ORUFI04G07400.1	ONIVA04G04750.1	OPUNC04G05220.1
WRKY52	III		LOC_Os11g02470.1	OsR498G1119324600.01.P01	MH11t0025600-01	OBART11G01070.1			OGLUM12G01250.1	OMERI11G01480.1	ORUFI11G01010.1	ONIVA11G01010.1
WRKY53	Ia		LOC_Os05g27730.1	OsR498G0510567700.01.P02	MH05t0306800-01	OBART05G12450.1	OB05G20640.1	ORGLA05G0106500.1	OGLUM05G13190.1		ORUFI09G08210.1	ONIVA05G13190.1	OPUNC05G10620.1
WRKY54	III		LOC_Os05g40080.1		MH05t0452400-01	OBART05G20330.1	OB05G27850.1	ORGLA05G0177400.1	OGLUM05G21440.1	OMERI05G18250.1	ORUFI05G21600.1	ONIVA05G21460.1	OPUNC05G18000.1
WRKY55	III		LOC_Os03g20550.1	OsR498G0305844700.01.P01	MH03t0212600-01	OBART03G15470.1	OB03G25300.1	ORGLA03G0148400.1	OGLUM03G15660.1		ORUFI03G16080.1	ONIVA03G16490.1	OPUNC03G15030.5
WRKY56	III	Ib	LOC_Os12g02440.4	OsR498G1220839900.01.P01		OBART12G00840.1			OGLUM12G01400.1	OMERI11G01580.1			OPUNC12G00970.1
WRKY57	IIc	Ia	LOC_Os12g01180.1	OsR498G1220788600.01.P03	MH11t0012000-01	OBART11G00090.1	OB0102G10020.1		OGLUM12G00050.3	OMERI11G00350.1	ORUFI12G00130.1	ONIVA12G00200.1	OPUNC12G00230.2
WRKY57	IIc			OsR498G1119278000.01.P03	MH12t0010400-01		OB12G10150.1
WRKY58	IV	IIc	LOC_Os05g45230.1	OsR498G0511222600.01.P01	MH05t0499900-01	OBART05G23480.1			OGLUM05G24880.1	OMERI05G20990.1	ORUFI05G24970.1	ONIVA08G22160.1
WRKY60	IIc		LOC_Os03g45450.1	OsR498G0306705400.01.P01	MH03t0539800-01	OBART03G28190.1	OB03G35830.1	ORGLA03G0260500.1	OGLUM03G28820.1	OMERI03G24810.1	ORUFI03G29320.1	ONIVA03G29220.1	OPUNC03G25700.1
WRKY61	Ib	IV/III	LOC_Os11g45850.1	OsR498G1120733900.01.P08	MH11t0647100-01	OBART11G22970.2		ORGLA11G0184200.1			ORUFI11G24640.1	ONIVA03G01340.1
WRKY62	IIa		LOC_Os09g25070.1	OsR498G0917463600.01.P02	MH09t0320200-01	OBART09G10390.1	OB09G16970.1	ORGLA09G0076500.1	OGLUM09G10780.1	OMERI09G08220.1	ORUFI09G11150.1	ONIVA09G10050.1	OPUNC09G08980.1
WRKY64	III	Ib	LOC_Os12g02450.1	OsR498G1220839300.01.P01		OBART12G00850.1	OB12G11030.1	ORGLA12G0007600.1	OGLUM12G01420.1		ORUFI12G01180.1		OPUNC12G00990.1
WRKY65	III		LOC_Os12g02470.1			OBART12G00860.1		ORGLA12G0007700.1
WRKY66	IIe		LOC_Os02g47060.1	OsR498G0204594500.01.P01	MH02t0560800-01	OBART02G29000.1	OB02G36150.1	ORGLA02G0248500.1	OGLUM02G29590.1	OMERI02G27980.1	ORUFI02G30560.1	ONIVA02G31730.1	OPUNC02G26570.1
WRKY67	IIc		LOC_Os05g09020.1	OsR498G0509875200.01.P01	MH05t0086800-01	OBART05G05560.1	OB05G15280.1	ORGLA05G0050000.1	OGLUM05G05440.1	OMERI05G05240.1	ORUFI05G05890.1	ONIVA05G06030.1	OPUNC05G05190.1
WRKY68	IId		LOC_Os04g51560.1	OsR498G0409233900.01.P01	MH04t0616900-01	OBART04G24360.1		ORGLA04G0209200.1	OGLUM04G24300.1	OMERI10G14590.1	ORUFI04G26070.1	ONIVA04G23530.1	OPUNC04G21880.1
WRKY68	IId									OMERI04G20100.1
WRKY69	III	IV	LOC_Os08g29660.1	OsR498G0815979300.01.P01	MH08t0380600-01	OBART08G13340.1		ORGLA08G0116200.1	OGLUM07G10380.1	OMERI08G11390.1	ORUFI08G15010.1	ONIVA08G13920.1
WRKY70	Ia	IIc	LOC_Os05g39720.1	OsR498G0511031400.01.P01	MH05t0449700-01	OBART05G20030.1	OB05G27610.1		OGLUM05G21120.1	OMERI05G17590.1	ORUFI05G21270.1	ONIVA05G21150.1	OPUNC05G17740.1
WRKY71	IIa	IV	LOC_Os02g08440.1	OsR498G0203096300.01.P06	MH02t0085100-01	OBART02G06150.1	OB02G15470.1	ORGLA02G0057000.1	OGLUM02G06150.1	OMERI02G07060.1	ORUFI02G06290.1	ONIVA02G07170.1	OPUNC02G05410.1
WRKY71	IIa												OPUNC02G05430.1
WRKY72	IIc		LOC_Os11g29870.1	OsR498G1120167900.01.P01	MH11t0395100-01	OBART11G13770.1	OB11G21110.1	ORGLA11G0118800.1	OGLUM11G13430.1	OMERI11G11600.1	ORUFI11G14770.1	ONIVA11G13150.1	OPUNC11G11750.1
WRKY73	IIb		LOC_Os06g05380.1	OsR498G0611620900.01.P01	MH06t0057100-01	OBART06G03090.1	OB06G12770.1	ORGLA06G0030200.1	OGLUM06G03030.1	OMERI06G03330.1	ORUFI06G03050.1	ONIVA01G07860.1	OPUNC06G02780.1
WRKY74	III		LOC_Os09g16510.1	OsR498G0917182100.01.P01	MH09t0241500-01	OBART09G06020.1	OB09G14040.1		OGLUM09G06630.1	OMERI09G04750.1	ORUFI09G06720.1	ONIVA09G05410.1	OPUNC09G05480.1
WRKY76	IIa		LOC_Os09g25060.1	OsR498G0917462400.01.P01	MH09t0320100-01	OBART09G10380.1	OB09G16960.1	ORGLA09G0076400.1	OGLUM09G10770.1	OMERI09G08210.1	ORUFI09G11140.1	ONIVA09G10030.1	OPUNC09G08970.1
WRKY77	IIc		LOC_Os01g40260.1	OsR498G0101416500.01.P01	MH01t0445100-01	OBART01G20830.1			OGLUM01G24490.1	OMERI01G18980.1	ORUFI01G23500.1	ONIVA01G23410.1	OPUNC01G20950.1
WRKY78	Ia		LOC_Os07g39480.1	OsR498G0714646200.01.P01	MH07t0447100-02	OBART07G20140.1	OB07G25880.1	ORGLA07G0258600.1	OGLUM07G19920.1	OMERI07G16820.1	ORUFI07G20990.1	ONIVA07G18580.1	OPUNC07G19040.1
WRKY79	IIc	IV	LOC_Os01g08710.1	OsR498G0100281000.01.P01		OBART01G05390.1			OGLUM01G05840.2	OMERI01G05540.2	ORUFI01G05760.3	ONIVA01G06080.2	OPUNC01G05180.1
WRKY80	IIc		LOC_Os09g30400.1	OsR498G0917698800.01.P01	MH09t0391500-01	OBART09G14210.1		ORGLA09G0109100.1	OGLUM09G14860.1	OMERI09G11000.1	ORUFI09G15250.1	ONIVA09G14780.1	OPUNC09G12700.1
WRKY81	III		LOC_Os12g02400.1	OsR498G1220842100.01.P01	MH12t0033600-02	OBART12G00800.1	OB11G10730.1	ORGLA12G0007100.1	OGLUM12G01320.1	OMERI12G00120.1	ORUFI12G01140.1	ONIVA12G00800.1	OPUNC11G00930.1
WRKY81	III												OPUNC12G00950
WRKY82	Ia		LOC_Os08g17400.1	OsR498G0815616200.01.P01	MH08t0216900-01	OBART08G08630.1	OB08G17980.1		OGLUM08G09260.1		ORUFI08G09900.1	ONIVA08G09380.1	OPUNC08G08120.1
WRKY83	IId	IV	LOC_Os12g40570.2	OsR498G1222037200.01.P01	MH12t0420500-01	OBART12G17890.1	OB12G24610.1	ORGLA12G0153000.1	OGLUM12G19470.2	OMERI12G12480.3	ORUFI12G19820.2	ONIVA12G16560.1	OPUNC12G16220.1
WRKY84	Ia		LOC_Os03g33012.1	OsR498G0306310300.01.P02	MH03t0366300-03	OBART03G22810.1		ORGLA09G0180000.1	OGLUM03G23560.1	OMERI03G20590.1	ORUFI03G23480.1	ONIVA11G11410.1	OPUNC03G21490.1
WRKY85	Ia		LOC_Os12g32250.1	OsR498G1221688500.01.P01	MH12t0328400-01	OBART12G13250.1	OB12G20900.1	ORGLA12G0197400.1	OGLUM12G14890.1	OMERI12G09170.1	ORUFI12G14460.1	ONIVA12G13670.1	OPUNC12G11920.1
WRKY86	III	II/III	LOC_Os01g60600.1	OsR498G0102227200.01.P01	MH01t0668500-01	OBART01G35360.1		ORGLA01G0292000.1	OGLUM01G39380.1	OMERI01G32500.1	ORUFI01G38680.1	ONIVA01G40380.1	OPUNC01G34290.1
WRKY87	IId		LOC_Os03g53050.1	OsR498G0307022300.01.P01	MH03t0648700-01	OBART03G33630.1	OB03G40710.1	ORGLA03G0303900.1	OGLUM03G33290.1	OMERI03G31020.1	ORUFI03G35010.1	ONIVA10G03010.2	OPUNC03G30830.1
WRKY88	IIe		LOC_Os03g63810.1	OsR498G0307385900.01.P01	MH03t0762500-01	OBART03G41470.1	OB03G48510.1	ORGLA03G0383600.1	OGLUM03G41320.1		ORUFI03G43260.1	ONIVA03G43980.1	OPUNC03G38520.1
WRKY89	IIe		LOC_Os05g03900.1	OsR498G0509666100.01.P02	MH05t0036100-01	OBART05G02110.1	OB05G12110.1	ORGLA05G0020600.1	OGLUM05G02170.1	OMERI05G02210.1	ORUFI05G02200.1	ONIVA05G02040.1
WRKY90	III		LOC_Os05g14370.1	OsR498G0510091900.01.P01	MH05t0145600-01	OBART05G08130.1	OB05G17240.1	ORGLA05G0070000.1	OGLUM05G08540.1		ORUFI05G08750.1	ONIVA05G08650.1	OPUNC05G07410.1
WRKY91	III		LOC_Os05g40070.1	OsR498G0511048600.01.P01	MH05t0452300-01	OBART05G20320.1	OB05G27840.1	ORGLA05G0177300.1	OGLUM05G21430.1	OMERI05G18240.1	ORUFI05G21590.1	ONIVA05G21450.1	OPUNC05G17990.1
WRKY92	IIe		LOC_Os05g50700.1		MH05t0550100-01	OBART05G27320.1	OB05G34810.1	ORGLA05G0237500.1	OGLUM05G28850.1	OMERI05G23290.1	ORUFI05G29280.1	ONIVA03G34730.1	OPUNC05G24840.1
WRKY93	III		LOC_Os06g06360.1	OsR498G0611658300.01.P02	MH06t0077400-01	OBART06G03820.1		ORGLA06G0035800.1	OGLUM06G03950.1	OMERI06G04430.1	ORUFI06G03890.1	ONIVA06G05180.1	OPUNC06G03640.1
WRKY95	III		LOC_Os07g27670.1	OsR498G0714236700.01.P01	MH07t0319100-02	OBART07G13300.1	OB07G19430.1	ORGLA07G0113100.1	OGLUM07G12390.1	OMERI07G10570.1	ORUFI07G13540.1	ONIVA07G11310.1	OPUNC07G11930.1
WRKY96	Ia	IIc	LOC_Os07g40570.1	OsR498G0714695200.01.P01	MH07t0467000-01	OBART07G20940.1	OB07G26540.1	ORGLA07G0160900.1	OGLUM07G20830.1	OMERI07G17720.1	ORUFI07G21920.1	ONIVA07G19530.1	OPUNC07G12950.1
WRKY97	IIb		LOC_Os01g09080.1	OsR498G0100288900.01.P01	MH01t0095300-01	OBART01G05600.1		ORGLA01G0052200.1	OGLUM01G06080.1	OMERI01G05820.1	ORUFI01G06040.1	ONIVA01G06350.1	OPUNC01G05440.1
WRKY98	III	Ib	LOC_Os09g09630.1	OsR498G0916882000.01.P02	MH09t0141300-03			ORGLA09G0026100.1	OGLUM09G03660.1	OMERI09G02350.1	ORUFI09G03410.1	ONIVA09G03360.1
WRKY99	III		LOC_Os10g18099.1	OsR498G1018455500.01.P01	MH10t0182600-02	OBART10G05920.1		ORGLA10G0049300.1		OMERI10G04260.1	ORUFI10G06270.1	ONIVA10G05410.1	OPUNC10G05310.1
WRKY100	III	Ib	LOC_Os11g02520.1	OsR498G1119327000.01.P01	MH11t0026100-01	OBART11G01100.1		ORGLA11G0201900.1	OGLUM11G00850.1	OMERI11G01520.1		ONIVA11G01230.1	OPUNC11G00970.1
WRKY100	III											ONIVA11G01050.1
WRKY101	IV	IIc	LOC_Os01g62514.1	OsR498G0102313600.01.P01	MH01t0687900-01	OBART01G36870.1			OGLUM01G40860.1	OMERI01G33970.1	ORUFI01G40230.1	ONIVA11G10840.1	OPUNC01G35780.1
WRKY102	IIc		LOC_Os08g09810.1	OsR498G0815372600.01.P02								ONIVA06G30350.1
WRKY103	IIc	Ia	LOC_Os08g09900.1	OsR498G0815372200.01.P01	MH08t0118800-01			ORGLA08G0050000.1			ORUFI08G06360.1
WRKY46a	III		LOC_Os11g02480.1	OsR498G1119325200.01.P01		OBART11G01090.1	OB11G10740.1	ORGLA11G0201700.1	OGLUM12G01270.1	OMERI11G01500.1	ORUFI11G01040.1	ONIVA11G01030.1	OPUNC11G00940.1
WRKYn01	IV	IId/IIe			MH01t0189200-01	OBART07G09910.1					ORUFI01G12330.1
WRKYn02	III			OsR498G0510489900.01.P01	MH05t0287900	OBART05G11690.1		ORGLA05G0099300.1	OGLUM05G12420.1	OMERI05G10350.1	ORUFI05G12690.1	ONIVA05G12080.1	OPUNC05G10010.1
WRKYn03	III					OBART05G20340.1			OGLUM05G21470.1	OMERI05G18260.1			OPUNC05G18030.1
WRKYn03	III								OGLUM05G21510.1
WRKYn04	IV								OGLUM09G04670.1		ORUFI09G04390.1	ONIVA09G04150.1
*In bold text are the 35 single copy orthologs and highlighted in gray are the 13 WRKY genes with paralogs. Genes that have different WRKY group classification compared to its other orthologs are in red/ blue text.
													9
