# Supplementary material for: Dynamic differential evolution schemes of WRKY transcription factors in domesticated and wild rice
Source: Sci Rep. 2021 Jul 21;11:14887. doi: 10.1038/s41598-021-94109-4 (PMC8295372; doi:10.1038/s41598-021-94109-4)
Supplement: Supplementary file 5 — Supplementary Table S4. [file 41598_2021_94109_MOESM5_ESM.xlsx]

## Sheet: Table S4 PAML Branch Model
Supplementary Table S4. Parameter estimates and likelihood scores under branch model analysis for Oryza WRKY orthologs. PAML branch model analyses were performed to test the variable selective pressure among branches after gene duplication(a)
WRKY (b)	Duplication Node	ω0 (pre-duplication)	ω1 (post-duplication)	ℓ0	ℓ1	2Δl (c)
WRKY10 (9)	n16	0.151	0.4932	-1528.73	-1524.9	7.65084	**
WRKY13 (11)	n16	0.1409	999	-1776.92	-1774.27	5.306	*
WRKY16 (11)	n17	0.4318	105.827	-2494.65	-2492.44	4.4266	*
WRKY40 (12)	n17	0.4035	999	-5189.73	-5187.77	3.9192	*
WRKY40 (12)	n22	0.3879	149.888	-5189.73	-5187.31	4.8482	*
WRKY40 (12)	n4	0.3786	1.0595	-5189.73	-5187.67	4.1134	*
WRKY51 (10)	n18	0.0738	0.2156	-1846.2	-1842.88	6.6424	**
WRKY53 (10)	n12	0.1412	0.355	-3535.77	-3529.37	12.802	***
WRKY57 (13)	r31	0.5415	1.0146	-12488.3	-12484.9	6.877	**
WRKY58 (8)	n14	0.0977	0.6443	-1883.41	-1878.55	9.7154	**
WRKY68 (11)	n20	0.0419	0.224	-1627.75	-1624.65	6.1926	*
WRKY69 (9)	n16	0.0931	0.381	-1497.97	-1495.81	4.3164	*
WRKY71 (12)	n18	0.2522	0.0295	-2556.74	-2548.56	16.3666	***
WRKY71 (12)	n22	0.1421	0.4008	-2556.74	-2550.69	12.0942	***
WRKY80 (10)	n14	0.2861	18.7956	-3176.88	-3168.5	16.759	***
WRKY84 (10)	n18	0.3232	1.0164	-3625.6	-3621.91	7.3612	**
WRKY101 (9)	n16	0.249	1.8063	-2225.38	-2219.84	11.074	***
WRKYn01 (3)	n4	0.4304	740.486	-8287.78	-8285.76	4.0326	*
(a)Only results where branches immediately descendent of duplication event have significantly different rate of evolution are listed. These duplication nodes are indicated with red arrows in Fig S6.
(b)Number of WRKY genes per subfamily is indicated in parentheses.
(c)Likelihood-ratio test statistics for log likelihoods (ℓ) . P-values are obtained based on a χ2 distribution with d.f. = 1, α= 0.05. p<0.05*, p<0.01**, p<0.001***
