# Supplementary material for: Dynamic differential evolution schemes of WRKY transcription factors in domesticated and wild rice
Source: Sci Rep. 2021 Jul 21;11:14887. doi: 10.1038/s41598-021-94109-4 (PMC8295372; doi:10.1038/s41598-021-94109-4)
Supplement: Supplementary file 6 — Supplementary Table S5. [file 41598_2021_94109_MOESM6_ESM.xlsx]

## Sheet: Table S5 PAML Site Model
Supplementary Table S5. Likelihood scores for tests for selection among codons of WRKY using site models implemented in PAML
Gene Name	Group	M1a vs M2a				M7 vs M8
		dN/dS*	2Δl	P-values (a = 0.01)	positively selected?	dN/dS*	2Δl	P-values (a = 0.01)	positively selected?
WRKY1	IIb	1.35	34.24	p < 0.001	Yes	1.33	34.22	p < 0.001	Yes
WRKY2	IIe	0.79	3.46	p > 0.01	No	0.79	3.46	p > 0.01	No
WRKY3	IIc	85.72	14.3	p < 0.001	Yes	0.38	7.28	p > 0.01	No
WRKY4	Ia	0.33	1.82	p > 0.01	No	0.33	2.62	p > 0.01	No
WRKY12	IIe	42.68	20.02	p < 0.001	Yes	1.64	19.02	p < 0.001	Yes
WRKY13	IIe	2.98	8.68	p > 0.01	No	4.79	9.96	p < 0.01	Yes
WRKY15	III	0.33	1.24	p > 0.01	No	0.33	1.28	p > 0.01	No
WRKY16	IIc	73.58	40.1	p < 0.001	Yes	71.43	44.18	p < 0.001	Yes
WRKY17	IIc	0.6	0	p > 0.01	No	0.57	0	p > 0.01	No
WRKY18	III	0.54	4.2	p > 0.01	No	0.54	5.2	p > 0.01	No
WRKY19	III	0.36	5.4	p > 0.01	No	0.36	6.58	p > 0.01	No
WRKY21	III	0.66	3.2	p > 0.01	No	0.66	3.44	p > 0.01	No
WRKY24	Ia	0.27	1.68	p > 0.01	No	0.27	1.84	p > 0.01	No
WRKY26	IIc	0.62	5.08	p > 0.01	No	0.62	6.72	p > 0.01	No
WRKY32	IIb	0.76	20.44	p < 0.001	Yes	0.8	21.42	p < 0.001	Yes
WRKY34	IIc	0.79	9.3	p < 0.01	Yes	0.79	9.28	p < 0.01	Yes
WRKY35	Ia	0.62	29.34	p < 0.001	Yes	0.65	33.38	p < 0.001	Yes
WRKY36	IIc	1.14	9.3	p < 0.01	Yes	1.21	9.28	p < 0.01	Yes
WRKY37	IIe	2.1	18.96	p < 0.001	Yes	2.1	19.74	p < 0.001	Yes
WRKY39	IIe	56.25	26.2	p < 0.001	Yes	56.22	26.58	p < 0.001	Yes
WRKY45	III	0.57	9.26	p < 0.01	Yes	0.57	11.38	p < 0.01	Yes
WRKY60	IIc	2.57	8.66	p > 0.01	No	2.49	8.82	p > 0.01	No
WRKY62	IIa	0.42	0.9	p > 0.01	No	0.42	1.12	p > 0.01	No
WRKY66	IIe	0.38	2.64	p > 0.01	No	0.38	2.74	p > 0.01	No
WRKY67	IIc	0.41	0.04	p > 0.01	No	0.41	0.18	p > 0.01	No
WRKY72	IIc	0.33	0.28	p > 0.01	No	0.33	0.56	p > 0.01	No
WRKY73	IIb	0.52	7.66	p > 0.01	Yes	0.52	10.14	p < 0.01	Yes
WRKY76	IIa	1.18	10.42	p < 0.01	Yes	1.18	10.48	p < 0.01	Yes
WRKY78	Ia	0.35	3.96	p > 0.01	No	0.34	4.02	p > 0.01	No
WRKY83	IId	3.5	41.96	p < 0.001	Yes	3.49	41.98	p < 0.001	Yes
WRKY85	Ia	0.58	10.46	p < 0.01	Yes	0.58	10.66	p < 0.01	Yes
WRKY87	IId	0.17	0.14	p > 0.01	No	0.17	4.96	p > 0.01	No
WRKY91	III	0.52	7.22	p > 0.01	No	0.48	7.14	p > 0.01	No
WRKY95	III	0.41	0	p > 0.01	No	0.38	0.04	p > 0.01	No
WRKY96	Ia	0.34	11.16	p < 0.01	Yes	0.33	5.12	p > 0.01	No
*This dN/dS ratio is an average over all sites in the gene alignment
