# Supplementary material for: Dynamic differential evolution schemes of WRKY transcription factors in domesticated and wild rice
Source: Sci Rep. 2021 Jul 21;11:14887. doi: 10.1038/s41598-021-94109-4 (PMC8295372; doi:10.1038/s41598-021-94109-4)
Supplement: Supplementary file 8 — Supplementary Table S7. [file 41598_2021_94109_MOESM8_ESM.xlsx]

## Sheet: Table S7 WRKYs not in ortholog
Supplementary Table S7. Identified WRKY proteins not assigned in orthologous group. These 20 proteins did not result to a bidirectional hit using BLASTp and therefore were not assigned an orthologous group.
Gene	Blastp Hit Osativa	bidirectional blastp?	Blastp closest Hit	bidirectional?	orthodb
MH02t0175800-01	WRKY9	NO
MH08t0117700-01	WRKY102	NO
OB01G15230.1	WRKY79	NO
OB01G15520.1	WRKY97	NO
OB01G15530.1	WRKY10	NO	OPUNC01G29800.1	NO
OB01G21870.1	WRKY9	NO
OB05G20200.1	WRKY69	NO	OBART05G11690.1	NO
OB10G14680.1	WRKY99	NO
OB12G11000.1	WRKY52	NO
OBART01G28750.1	WRKY26	NO
OGLUM12G01350.1	WRKY46	NO
OMERI04G05330.1	WRKY53a	NO
OMERI04G23060.1	WRKY53b	NO			paralog
OPUNC11G19440.1	WRKY15	NO
ORGLA03G0213200.1	WRKY84	NO
ORGLA03G0413100.1	WRKY19	NO			paralog
ORGLA11G0201600.1	WRKY52	NO
ORGLA12G0007500.1	WRKY56	NO	ONIVA11G01050.1	YES
OsR498G0815369600.01.P01	WRKY102	NO
OsR498G1220838500.01.P01	WRKY65	NO
