# Supplementary material for: Dynamic differential evolution schemes of WRKY transcription factors in domesticated and wild rice
Source: Sci Rep. 2021 Jul 21;11:14887. doi: 10.1038/s41598-021-94109-4 (PMC8295372; doi:10.1038/s41598-021-94109-4)
Supplement: Supplementary file 10 — Supplementary Table S9. [file 41598_2021_94109_MOESM10_ESM.xlsx]

## Sheet: Table S9 PAML Site Model LRT
Supplementary Table S9. Parameter estimates and likelihood scores under models of variable ω ratios among sites for Oryza WRKYs. Likelihood ratio test (LRT) was used to estimate positive selection among sites of Oryza WRKYs.
Gene	Nested model pairs*	dN/dS**	Parameter estimates***	PSS****	l	2Δl	P value	Positively Selected? (alpha = 0.01)
WRKY1	M1a: nearly neutral	0.2	p0 = 0.80, (p1 = 0.20)	not allowed	-2264.78	(M1a vs M2a)	p < 0.001	Yes
			(ω0 = 0.00), (ω1 = 1.00)			34.24
	M2: positive selection	1.35	p0 = 0.73, p1 = 0.20, (p2 = 0.08)	48 (20)	-2247.66
			(ω0 = 0.00), (ω1 = 1.00), ω2 = 15.64
	M7: beta	0.2	p = 0.01, q = 0.02	not allowed	-2264.78	(M7 vs M8)	p < 0.001
	M8: beta & w	1.33	p0 = 0.93, (p1 = 0.07)	50 (50)	-2247.67	34.22
			p = 0.07, q = 0.02, ω = 15.26
WRKY2	M1a: nearly neutral	0.39	p0 = 0.61, (p1 = 0.39)	not allowed	-1122.37	(M1a vs M2a)	p < 0.50	No
			(ω0 = 0.00), (ω1 = 1.00)			3.46
	M2: positive selection	0.79	p0 = 0.68, p1 = 0.00, (p2 = 0.32)	12 (1)	-1120.64
			(ω0 = 0.00), (ω1 = 1.00), ω2 = 2.46
	M7: beta	0.4	p = 0.01, q = 0.01	not allowed	-1122.37	(M7 vs M8)	p < 0.50
	M8: beta & w	0.79	p0 = 0.68, (p1 = 0.32)	36 (31)	-1120.64	3.46
			p = 0.01, q = 1.37, ω = 2.46
WRKY3	M1a: nearly neutral	0.12	p0 = 0.88, (p1 = 0.12)	not allowed	-1035.49	(M1a vs M2a)	p < 0.001	Yes
			(ω0 = 0.00), (ω1 = 1.00)			14.3
	M2: positive selection	85.72	p0 = 0.68, p1 = 0.23, (p2 = 0.09)	20 (13)	-1028.34
			(ω0 = 0.00), (ω1 = 1.00), ω2 = 999.0
	M7: beta	0.1	p = 0.01, q = 0.05	not allowed	-1035.78	(M7 vs M8)	p < 0.05	No
	M8: beta & w	0.38	p0 = 0.89, (p1 = 0.11)	20 (12)	-1032.14	7.28
			p = 0.01, q = 1.94, ω = 3.60
WRKY4	M1a: nearly neutral	0.25	p0 = 0.75, (p1 = 0.25)	not allowed	-3657.01	(M1a vs M2a)	p < 0.50	No
			(ω0 = 0.00), (ω1 = 1.00)			1.82
	M2: positive selection	0.33	p0 = 0.74, p1 = 0.23, (p2 = 0.03)	16	-3656.1
			(ω0 = 0.00), (ω1 = 1.00), ω2 = 3.59
	M7: beta	0.22	p = 0.01, q = 0.03	not allowed	-3659.88	(M7 vs M8)	p < 0.50
	M8: beta & w	0.33	p0 = 0.95, (p1 = 0.05)	64 (48)	-3658.57	2.62
			p = 0.01, q = 0.04, ω = 2.82
WRKY12	M1a: nearly neutral	0.24	p0 = 0.76, (p1 = 0.24)	not allowed	-1245.43	(M1a vs M2a)	p < 0.001	Yes
			(ω0 = 0.00), (ω1 = 1.00)			20.02
	M2: positive selection	42.68	p0 = 0.00, p1 = 0.90, (p2 = 0.09)	23 (13)	-1235.42
			(ω0 = 0.00), (ω1 = 1.00), ω2 = 444.90
	M7: beta	0.2	p = 0.01, q = 0.02	not allowed	-1245.88	(M7 vs M8)	p < 0.001
	M8: beta & w	1.64	p0 = 0.88, (p1 = 0.12)	20 (12)	-1236.37	19.02
			p = 0.01, q = 0.02, ω = 12.47
WRKY13	M1a: nearly neutral	0.17	p0 = 0.88, (p1 = 0.12)	not allowed	-1755.65	(M1a vs M2a)	p < 0.05	No
			(ω0 = 0.06), (ω1 = 1.00)			8.68
	M2: positive selection	2.98	p0 = 0.98, p1 = 0.00, (p2 = 0.02)	8	-1751.31
			(ω0 = 0.12), (ω1 = 1.00), ω2 = 175.66
	M7: beta	0.17	p = 0.10, q = 0.46	not allowed	-1755.72	(M7 vs M8)	p < 0.01	Yes
	M8: beta & w	4.79	p0 = 0.98, (p1 = 0.11)	30 (27)	-1750.74	9.96
			p = 0.36, q = 2.33, ω = 295.31
WRKY15	M1a: nearly neutral	0.25	p0 = 0.78, (p1 = 0.22)	not allowed	-1263.85	(M1a vs M2a)	p > 0.50	No
			(ω0 = 0.04), (ω1 = 1.00)			1.24
	M2: positive selection	0.33	p0 = 0.92, p1 = 0.00, (p2 = 0.08)	8	-1263.23
			(ω0 = 0.13), (ω1 = 1.00), ω2 = 2.52
	M7: beta	0.25	p = 0.05, q = 0.13	not allowed	-1263.96	(M7 vs M8)	p > 0.50
	M8: beta & w	0.33	p0 = 0.94, (p1 = 0.06)	30 (27)	-1263.32	1.28
			p = 0.37, q = 1.80, ω = 2.80
WRKY16	M1a: nearly neutral	0.24	p0 = 0.76, (p1 = 0.24)	not allowed	-2100.9	(M1a vs M2a)	p < 0.001	Yes
			(ω0 = 0.00), (ω1 = 1.00)			40.1
	M2: positive selection	73.58	p0 = 0.93, p1 = 0.00, (p2 = 0.07)	23 (17)	-2080.85
			(ω0 = 0.67), (ω1 = 1.00), ω2 = 999.00
	M7: beta	0.3	p = 0.01, q = 0.01	not allowed	-2101.72	(M7 vs M8)	p < 0.001
	M8: beta & w	71.43	p0 = 0.93, (p1 = 0.07)	44 (44)	-2079.63	44.18
			p = 0.01, q = 0.01, ω = 999.00
WRKY17	M1a: nearly neutral	0.6	p0 = 0.40, (p1 = 0.60)	not allowed	-1013.78	(M1a vs M2a)	p > 0.5	No
			(ω0 = 0.00), (ω1 = 1.00)			0
	M2: positive selection	0.6	p0 = 0.40, p1 = 0.49, (p2 = 0.11)	0	-1013.78
			(ω0 = 0.00), (ω1 = 1.00), ω2 = 1.00
	M7: beta	0.57	p = 0.01, q = 0.01	not allowed	-1013.73	(M7 vs M8)	p > 0.5
	M8: beta & w	0.57	p0 = 0.01, (p1 = 0.00)	39 (13)	-1013.73	0
			p = 1.00, q = 0.01, ω = 999.00
WRKY18	M1a: nearly neutral	0.25	p0 = 0.75, (p1 = 0.25)	not allowed	-2456.22	(M1a vs M2a)	p < 0.50	No
			(ω0 = 0.00), (ω1 = 1.00)			4.2
	M2: positive selection	0.54	p0 = 0.74, p1 = 0.13, (p2 = 0.13)	21 (2)	-2454.12
			(ω0 = 0.00), (ω1 = 1.00), ω2 = 3.16
	M7: beta	0.21	p = 0.01, q = 0.03	not allowed	-2456.72	(M7 vs M8)	p < 0.10
	M8: beta & w	0.54	p0 = 0.85, (p1 = 0.15)	35 (26)	-2454.12	5.2
			p = 0.01, q = 0.08, ω = 2.99
WRKY19	M1a: nearly neutral	0.17	p0 = 0.87, (p1 = 0.13)	not allowed	-1325.5	(M1a vs M2a)	p < 0.10	No
			(ω0 = 0.04), (ω1 = 1.00)			5.4
	M2: positive selection	0.36	p0 = 0.79, p1 = 0.00, (p2 = 0.06)	9	-1322.8
			(ω0 = 0.08), (ω1 = 1.00), ω2 = 4.83
	M7: beta	0.19	p = 0.08, q = 0.32	not allowed	-1326.09	(M7 vs M8)	p < 0.05
	M8: beta & w	0.36	p0 = 0.94, (p1 = 0.06)	26 (20)	-1322.8	6.58
			p = 8.87, q = 99.0, ω = 4.87
WRKY21	M1a: nearly neutral	0.34	p0 = 0.66, (p1 = 0.34)	not allowed	-1187.61	(M1a vs M2a)	p < 0.50	No
			(ω0 = 0.04), (ω1 = 1.00)			3.2
	M2: positive selection	0.66	p0 = 0.61, p1 = 0.32, (p2 = 0.07)	14	-1186.01
			(ω0 = 0.00), (ω1 = 1.00), ω2 = 5.20
	M7: beta	0.31	p = 0.01, q = 0.02	not allowed	-1187.74	(M7 vs M8)	p < 0.50
	M8: beta & w	0.66	p0 = 0.93, (p1 = 0.07)	30 (24)	-1186.02	3.44
			p =0.01, q = 0.03, ω = 4.89
WRKY24	M1a: nearly neutral	0.22	p0 = 0.81, (p1 = 0.19)	not allowed	-2344	(M1a vs M2a)	p < 0.50	No
			(ω0 = 0.03), (ω1 = 1.00)			1.68
	M2: positive selection	0.27	p0 = 0.84, p1 = 0.15, (p2 = 0.01)	9	-2343.16
			(ω0 = 0.07), (ω1 = 1.00), ω2 = 5.10
	M7: beta	0.23	p = 0.01, q = 0.04	not allowed	-2344.06	(M7 vs M8)	p < 0.50
	M8: beta & w	0.27	p0 = 0.99, (p1 = 0.01)	54 (47)	-2343.14	1.84
			p =0.15, q = 0.62, ω = 4.98
WRKY26	M1a: nearly neutral	0.25	p0 = 0.75, (p1 = 0.25)	not allowed	-1041.53	(M1a vs M2a)	p < 0.10	No
			(ω0 = 0.00), (ω1 = 1.00)			5.08
	M2: positive selection	0.62	p0 = 0.77, p1 = 0.00, (p2 = 0.22)	33 (2)	-1038.99
			(ω0 = 0.00), (ω1 = 1.00), ω2 = 2.81
	M7: beta	0.2	p = 0.01, q = 0.02	not allowed	-1042.35	(M7 vs M8)	p < 0.05
	M8: beta & w	0.62	p0 = 0.78, (p1 = 0.22)	36 (27)	-1038.99	6.72
			p =0.01, q = 15.72, ω = 2.81
WRKY32	M1a: nearly neutral	0.24	p0 = 0.76, (p1 = 0.24)	not allowed	-3771.18	(M1a vs M2a)	p < 0.001	Yes
			(ω0 = 0.00), (ω1 = 1.00)			20.44
	M2: positive selection	0.76	p0 = 0.70, p1 = 0.28, (p2 = 0.02)	19 (3)	-3760.96
			(ω0 = 0.00), (ω1 = 1.00), ω2 = 23.78
	M7: beta	0.21	p = 0.01, q = 0.03	not allowed	-3771.7	(M7 vs M8)	p < 0.001
	M8: beta & w	0.8	p0 = 0.98, (p1 = 0.02)	78 (9)	-3760.99	21.42
			p =0.01, q = 0.01, ω = 24.49
WRKY34	M1a: nearly neutral	0.2	p0 = 0.80, (p1 = 0.20)	not allowed	-987.64	(M1a vs M2a)	p < 0.01	Yes
			(ω0 = 0.00), (ω1 = 1.00)			9.3
	M2: positive selection	0.79	p0 = 0.78, p1 = 0.13, (p2 = 0.09)	9 (2)	-982.99
			(ω0 = 0.00), (ω1 = 1.00), ω2 = 7.29
	M7: beta	0.2	p = 0.01, q = 0.02	not allowed	-987.64	(M7 vs M8)	p < 0.01
	M8: beta & w	0.79	p0 = 0.90, (p1 = 0.10)	9 (2)	-983	9.28
			p =0.01, q = 0.08, ω = 7.02
WRKY35	M1a: nearly neutral	0.23	p0 = 0.81, (p1 = 0.19)	not allowed	-4411.3	(M1a vs M2a)	p < 0.001	Yes
			(ω0 = 0.04), (ω1 = 1.00)			29.34
	M2: positive selection	0.62	p0 = 0.75, p1 = 0.23, (p2 = 0.02)	16 (6)	-4396.63
			(ω0 = 0.04), (ω1 = 1.00), ω2 = 15.83
	M7: beta	0.24	p = 0.08, q = 0.25	not allowed	-4414.03	(M7 vs M8)	p < 0.001
	M8: beta & w	0.65	p0 = 0.98, (p1 = 0.02)	106 (72)	-4397.34	33.38
			p =0.01, q = 0.01, ω = 19.65
WRKY36	M1a: nearly neutral	0.27	p0 = 0.73, (p1 = 0.27)	not allowed	-987.64	(M1a vs M2a)	p < 0.01	Yes
			(ω0 = 0.00), (ω1 = 1.00)			9.3
	M2: positive selection	1.14	p0 = 0.66, p1 = 0.24, (p2 = 0.10)	16 (5)	-982.99
			(ω0 = 0.00), (ω1 = 1.00), ω2 = 9.04
	M7: beta	0.3	p = 0.01, q = 0.01	not allowed	-987.64	(M7 vs M8)	p < 0.01
	M8: beta & w	1.21	p0 = 0.91, (p1 = 0.09)	28 (28)	-983	9.28
			p = 0.01, q = 0.01, ω = 10.12
WRKY37	M1a: nearly neutral	0.24	p0 = 0.76, (p1 = 0.24)	not allowed	-1908.57	(M1a vs M2a)	p < 0.001	Yes
			(ω0 = 0.00), (ω1 = 1.00)			18.96
	M2: positive selection	2.1	p0 = 0.90, p1 = 0.00, (p2 = 0.10)	34 (11)	-1899.09
			(ω0 = 0.00), (ω1 = 1.00), ω2 = 21.02
	M7: beta	0.3	p = 0.01, q = 0.01	not allowed	-1908.96	(M7 vs M8)	p < 0.001
	M8: beta & w	2.1	p0 = 0.90, (p1 = 0.10)	33 (33)	-1899.09	19.74
			p = 0.01, q = 2.18, ω = 21.03
WRKY39	M1a: nearly neutral	0.23	p0 = 0.77, (p1 = 0.23)	not allowed	-1403.83	(M1a vs M2a)	p < 0.001	Yes
			(ω0 = 0.00), (ω1 = 1.00)			26.2
	M2: positive selection	56.25	p0 = 0.94, p1 = 0.00, (p2 = 0.06)	21 (9)	-1390.73
			(ω0 = 0.00), (ω1 = 1.00), ω2 = 999.00
	M7: beta	0.2	p = 0.01, q = 0.02	not allowed	-1404.01	(M7 vs M8)	p < 0.001
	M8: beta & w	56.22	p0 = 0.94, (p1 = 0.06)	34 (34)	-1390.72	26.58
			p = 27.00, q = 75.92, ω = 999.00
WRKY45	M1a: nearly neutral	0.21	p0 = 0.85, (p1 = 0.15)	not allowed	-1364.01	(M1a vs M2a)	p < 0.01	Yes
			(ω0 = 0.00), (ω1 = 1.00)			9.26
	M2: positive selection	0.57	p0 = 0.83, p1 = 0.12, (p2 = 0.04)	6 (1)	-1359.38
			(ω0 = 0.00), (ω1 = 1.00), ω2 = 7.08
	M7: beta	0.25	p = 0.10, q = 0.29	not allowed	-1365.1	(M7 vs M8)	p < 0.01
	M8: beta & w	0.57	p0 = 0.95, (p1 = 0.05)	42 (36)	-1359.41	11.38
			p = 0.78, q = 2.28, ω = 6.76
WRKY60	M1a: nearly neutral	0.33	p0 = 0.67, (p1 = 0.33)	not allowed	-621.37	(M1a vs M2a)	p < 0.05	No
			(ω0 = 0.00), (ω1 = 1.00)			8.66
	M2: positive selection	2.57	p0 = 0.34, p1 = 0.54, (p2 = 0.11)	12 (4)	-617.04
			(ω0 = 0.00), (ω1 = 1.00), ω2 = 17.88
	M7: beta	0.31	p = 0.01, q = 0.01	not allowed	-621.45	(M7 vs M8)	p < 0.05
	M8: beta & w	2.49	p0 = 0.89, (p1 = 0.11)	23 (23)	-617.04	8.82
			p = 0.01, q = 0.01, ω = 17.36
WRKY62	M1a: nearly neutral	0.36	p0 = 0.67, (p1 = 0.33)	not allowed	-1627.31	(M1a vs M2a)	p > 0.5	No
			(ω0 = 0.00), (ω1 = 1.00)			0.9
	M2: positive selection	0.42	p0 = 0.84, p1 = 0.00, (p2 = 0.16)	6	-1626.86
			(ω0 = 0.14), (ω1 = 1.00), ω2 = 1.85
	M7: beta	0.37	p = 0.06, q = 0.10	not allowed	-1627.42	(M7 vs M8)	p > 0.5
	M8: beta & w	0.42	p0 = 0.84, (p1 = 0.16)	61 (50)	-1626.86	1.12
			p = 16.92, q = 99.00, ω = 1.86
WRKY66	M1a: nearly neutral	0.21	p0 = 0.79, (p1 = 0.21)	not allowed	-1930.03	(M1a vs M2a)	p < 0.5	No
			(ω0 = 0.00), (ω1 = 1.00)			2.64
	M2: positive selection	0.38	p0 = 0.84, p1 = 0.00, (p2 = 0.16)	13	-1928.71
			(ω0 = 0.00), (ω1 = 1.00), ω2 = 2.33
	M7: beta	0.2	p = 0.06, q = 0.10	not allowed	-1930.08	(M7 vs M8)	p < 0.5
	M8: beta & w	0.38	p0 = 0.01, (p1 = 0.03)	38 (36)	-1928.71	2.74
			p = 0.01, q = 3.60, ω = 2.33
WRKY67	M1a: nearly neutral	0.38	p0 = 0.62, (p1 = 0.38)	not allowed	-954.87	(M1a vs M2a)	p > 0.5	No
			(ω0 = 0.00), (ω1 = 1.00)			0.04
	M2: positive selection	0.41	p0 = 0.63, p1 = 0.00, (p2 = 0.37)	2	-954.85
			(ω0 = 0.00), (ω1 = 1.00), ω2 = 1.12
	M7: beta	0.4	p = 0.01, q = 0.01	not allowed	-954.94	(M7 vs M8)	p > 0.5
	M8: beta & w	0.41	p0 = 0.63, (p1 = 0.37)	38 (1)	-954.85	0.18
			p = 0.01, q = 14.32, ω = 1.12
WRKY72	M1a: nearly neutral	0.26	p0 = 0.74, (p1 = 0.26)	not allowed	-856.41	(M1a vs M2a)	p > 0.5	No
			(ω0 = 0.00), (ω1 = 1.00)			0.28
	M2: positive selection	0.33	p0 = 0.77, p1 = 0.00, (p2 = 0.23)	5	-856.27
			(ω0 = 0.00), (ω1 = 1.00), ω2 = 1.45
	M7: beta	0.3	p = 0.01, q = 0.01	not allowed	-856.55	(M7 vs M8)	p > 0.5
	M8: beta & w	0.33	p0 = 0.77, (p1 = 0.23)	22 (18)	-856.27	0.56
			p = 0.01, q = 2.17, ω = 1.45
WRKY73	M1a: nearly neutral	0.28	p0 = 0.73, (p1 = 0.28)	not allowed	-3001.47	(M1a vs M2a)	p < 0.05	Yes
			(ω0 = 0.00), (ω1 = 1.00)			7.66
	M2: positive selection	0.52	p0 = 0.85, p1 = 0.00, (p2 = 0.15)	40	-2997.64
			(ω0 = 0.09), (ω1 = 1.00), ω2 = 2.91
	M7: beta	0.3	p = 0.01, q = 0.01	not allowed	-3001.71	(M7 vs M8)	p < 0.01
	M8: beta & w	0.52	p0 = 0.85, (p1 = 0.15)	93 (76)	-2996.64	10.14
			p = 10.38, q = 99.00, ω = 2.92
WRKY76	M1a: nearly neutral	0.38	p0 = 0.62, (p1 = 0.38)	not allowed	-2082.69	(M1a vs M2a)	p < 0.01	Yes
			(ω0 = 0.00), (ω1 = 1.00)			10.42
	M2: positive selection	1.18	p0 = 0.90, p1 = 0.00, (p2 = 0.10)	20 (4)	-2077.48
			(ω0 = 0.33), (ω1 = 1.00), ω2 = 9.09
	M7: beta	0.4	p = 0.01, q = 0.01	not allowed	-2082.72	(M7 vs M8)	p < 0.01
	M8: beta & w	1.18	p0 = 0.90, (p1 = 0.10)	55 (53)	-2077.48	10.48
			p = 29.13, q = 57.51, ω = 9.11
WRKY78	M1a: nearly neutral	0.21	p0 = 0.79, (p1 = 0.21)	not allowed	-2607.46	(M1a vs M2a)	p < 0.5	No
			(ω0 = 0.00), (ω1 = 1.00)			3.96
	M2: positive selection	0.35	p0 = 0.81, p1 = 0.06, (p2 = 0.13)	21 (1)	-2605.48
			(ω0 = 0.00), (ω1 = 1.00), ω2 = 2.45
	M7: beta	0.2	p = 0.01, q = 0.02	not allowed	-2607.5	(M7 vs M8)	p < 0.5
	M8: beta & w	0.34	p0 = 0.82, (p1 = 0.18)	62 (6)	-2605.49	4.02
			p = 0.01, q = 2.72, ω = 1.96
WRKY83	M1a: nearly neutral	0.2	p0 = 0.80, (p1 = 0.20)	not allowed	-1606.7	(M1a vs M2a)	p < 0.001	Yes
			(ω0 = 0.00), (ω1 = 1.00)			41.96
	M2: positive selection	3.5	p0 = 0.90, p1 = 0.00, (p2 = 0.10)	32 (19)	-1585.72
			(ω0 = 0.25), (ω1 = 1.00), ω2 = 33.56
	M7: beta	0.2	p = 0.01, q = 0.02	not allowed	-1606.7	(M7 vs M8)	p < 0.001
	M8: beta & w	3.49	p0 = 0.90, (p1 = 0.10)	32 (32)	-1585.71	41.98
			p = 0.01, q = 0.04, ω = 33.76
WRKY85	M1a: nearly neutral	0.18	p0 = 0.82, (p1 = 0.18)	not allowed	-2089.69	(M1a vs M2a)	p < 0.01	Yes
			(ω0 = 0.00), (ω1 = 1.00)			10.46
	M2: positive selection	0.58	p0 = 0.88, p1 = 0.00, (p2 = 0.12)	25 (4)	-2084.46
			(ω0 = 0.00), (ω1 = 1.00), ω2 = 4.77
	M7: beta	0.2	p = 0.01, q = 0.02	not allowed	-2089.79	(M7 vs M8)	p < 0.01
	M8: beta & w	0.58	p0 = 0.88, (p1 = 0.12)	37 (37)	-2084.46	10.66
			p = 0.01, q = 1.37, ω = 4.77
WRKY87	M1a: nearly neutral	0.15	p0 = 0.85, (p1 = 0.15)	not allowed	-1843.78	(M1a vs M2a)	p > 0.5	No
			(ω0 = 0.00), (ω1 = 1.00)			0.14
	M2: positive selection	0.17	p0 = 0.86, p1 = 0.00, (p2 = 0.14)	9	-1843.71
			(ω0 = 0.00), (ω1 = 1.00), ω2 = 1.19
	M7: beta	0.2	p = 0.01, q = 0.04	not allowed	-1846.19	(M7 vs M8)	p < 0.1
	M8: beta & w	0.17	p0 = 0.86, (p1 = 0.14)	30 (24)	-1843.71	4.96
			p = 0.01, q = 1.77, ω = 1.19
WRKY91	M1a: nearly neutral	0.37	p0 = 0.66, (p1 = 0.34)	not allowed	-1986.96	(M1a vs M2a)	p < 0.05	No
			(ω0 = 0.00), (ω1 = 1.00)			7.22
	M2: positive selection	0.52	p0 = 0.59, p1 = 0.41, (p2 = 0.00)	3	-1983.35
			(ω0 = 0.01), (ω1 = 1.00), ω2 = 24.88
	M7: beta	0.34	p = 0.11, q = 0.21	not allowed	-1986.84	(M7 vs M8)	p < 0.05
	M8: beta & w	0.48	p0 = 1.00, (p1 = 0.00)	50 (20)	-1983.27	7.14
			p = 0.07, q = 0.11, ω = 22.95
WRKY95	M1a: nearly neutral	0.41	p0 = 0.62, (p1 = 0.38)	not allowed	-1925.61	(M1a vs M2a)	p > 0.5	No
			(ω0 = 0.04), (ω1 = 1.00)			0
	M2: positive selection	0.41	p0 = 0.62, p1 = 0.36, (p2 = 0.02)	0	-1925.61
			(ω0 = 0.05), (ω1 = 1.00), ω2 = 1.00
	M7: beta	0.35	p = 0.17, q = 0.31	not allowed	-1924.71	(M7 vs M8)	p > 0.5
	M8: beta & w	0.38	p0 = 0.97, (p1 = 0.03)	25 (1)	-1924.69	0.04
			p = 0.18, q = 0.37, ω = 1.92
WRKY96	M1a: nearly neutral	0.25	p0 = 0.78, (p1 = 0.22)	not allowed	-2038.65	(M1a vs M2a)	p < 0.01	Yes
			(ω0 = 0.03), (ω1 = 1.00)			11.16
	M2: positive selection	0.34	p0 = 0.73, p1 = 0.26, (p2 = 0.01)	4	-2033.07
			(ω0 = 0.02), (ω1 = 1.00), ω2 = 12.13
	M7: beta	0.24	p = 0.06, q = 0.18	not allowed	-2035.54	(M7 vs M8)	p < 0.1	No
	M8: beta & w	0.33	p0 = 0.99, (p1 = 0.01)	68 (19)	-2032.98	5.12
			p = 0.05, q = 0.13, ω = 11.17
*Number in parenthesis is the number of free parameters in the w distribution
**This dN/dS ratio is an average over all sites in teh gene alignment
***Parameters in parentheses are not free parameters
****PSS=number of positive selection sites. First number is the PSS with posterior probabilities > 50%, Number in parentheses are the PSS with posterior probabilities > 95%.
The one-ratio model (M0) was used to obtain the average ω value for the genes. The Nearly Neutral model (M1a) includes two classes of sites (0 ≤ ω <1 and ω = 1). The positive selection model (M2a) includes three classes of sites (0 < = ω < 1, ω = 1, and ω > 1). The beta model (M7) uses the flexible beta distribution to describe ω variation among sites and includes ten classes of sites with ω < = …
